# Supplementary material for: A Novel Method for Identification and Quantification of Consistently Differentially Methylated Regions
Source: PLoS One. 2014 May 12;9(5):e97513. doi: 10.1371/journal.pone.0097513 (PMC4018258; doi:10.1371/journal.pone.0097513)
Supplement: Table S2 — DAVID annotation in Human astrocytomas. DAVID Functional Annotation Cluster Analysis of 350 and 304 genes that were close to hyper- and hypomethylation regions in human astrocytomas. (XLSX) [file pone.0097513.s011.xlsx]

## Sheet: hypermethylation_DAVID
Hypermethylation : Annotation Cluster 1, Enrichment Score: 8.7785
Category	Term	Count	Benjamini
GOTERM_MF_FAT	GO:0043565~sequence-specific DNA binding	45	5.49916e-12
SP_PIR_KEYWORDS	Homeobox	28	5.31575e-12
SP_PIR_KEYWORDS	developmental protein	49	2.9996e-12
UP_SEQ_FEATURE	DNA-binding region:Homeobox	25	3.17841e-11
INTERPRO	IPR017970:Homeobox, conserved site	27	5.10472e-11
INTERPRO	IPR001356:Homeobox	27	3.46613e-11
INTERPRO	IPR012287:Homeodomain-related	27	3.12024e-11
SMART	SM00389:HOX	27	3.20215e-11
GOTERM_MF_FAT	GO:0003700~transcription factor activity	53	1.58876e-09
SP_PIR_KEYWORDS	dna-binding	74	2.29863e-09
GOTERM_MF_FAT	GO:0030528~transcription regulator activity	57	9.45076e-05
GOTERM_BP_FAT	GO:0051252~regulation of RNA metabolic process	65	0.000229894
GOTERM_MF_FAT	GO:0003677~DNA binding	75	0.00029451
GOTERM_BP_FAT	GO:0006355~regulation of transcription, DNA-dependent	63	0.000446786
GOTERM_BP_FAT	GO:0045449~regulation of transcription	78	0.00641283
SP_PIR_KEYWORDS	transcription regulation	57	0.0156705
SP_PIR_KEYWORDS	nucleus	102	0.017021
SP_PIR_KEYWORDS	Transcription	54	0.0860851
GOTERM_BP_FAT	GO:0006350~transcription	55	0.304883
Hypermethylation : Annotation Cluster 2, Enrichment Score: 4.5646
Category	Term	Count	Benjamini
GOTERM_BP_FAT	GO:0048598~embryonic morphogenesis	25	1.5721e-05
GOTERM_BP_FAT	GO:0003002~regionalization	19	5.96092e-05
GOTERM_BP_FAT	GO:0043009~chordate embryonic development	24	4.77914e-05
GOTERM_BP_FAT	GO:0009792~embryonic development ending in birth or egg hatching	24	4.80164e-05
GOTERM_BP_FAT	GO:0007389~pattern specification process	21	7.25643e-05
SP_PIR_KEYWORDS	DNA binding	21	0.000188124
GOTERM_BP_FAT	GO:0009952~anterior/posterior pattern formation	14	0.000541493
GOTERM_BP_FAT	GO:0048706~embryonic skeletal system development	9	0.0116324
UP_SEQ_FEATURE	short sequence motif:Antp-type hexapeptide	5	0.184144
INTERPRO	IPR001827:Homeobox protein, antennapedia type, conserved site	5	0.107372
GOTERM_BP_FAT	GO:0048704~embryonic skeletal system morphogenesis	7	0.0368746
GOTERM_BP_FAT	GO:0048562~embryonic organ morphogenesis	10	0.0487511
GOTERM_BP_FAT	GO:0048705~skeletal system morphogenesis	9	0.0599085
GOTERM_BP_FAT	GO:0048568~embryonic organ development	11	0.0744284
GOTERM_BP_FAT	GO:0051216~cartilage development	7	0.0976142
GOTERM_BP_FAT	GO:0001501~skeletal system development	15	0.110142
Hypermethylation : Annotation Cluster 3, Enrichment Score: 4.1232
Category	Term	Count	Benjamini
GOTERM_BP_FAT	GO:0048663~neuron fate commitment	10	3.61746e-05
GOTERM_BP_FAT	GO:0045165~cell fate commitment	15	0.00012275
GOTERM_BP_FAT	GO:0001708~cell fate specification	9	0.000768506
GOTERM_BP_FAT	GO:0021515~cell differentiation in spinal cord	6	0.0102492
GOTERM_BP_FAT	GO:0048665~neuron fate specification	5	0.0137759
GOTERM_BP_FAT	GO:0021510~spinal cord development	6	0.0397834
GOTERM_BP_FAT	GO:0021527~spinal cord association neuron differentiation	3	0.164282
GOTERM_BP_FAT	GO:0021516~dorsal spinal cord development	3	0.355076
Hypermethylation : Annotation Cluster 4, Enrichment Score: 3.5241
Category	Term	Count	Benjamini
GOTERM_BP_FAT	GO:0035295~tube development	20	4.17206e-05
GOTERM_BP_FAT	GO:0060429~epithelium development	14	0.0293726
GOTERM_BP_FAT	GO:0030324~lung development	8	0.0958114
GOTERM_BP_FAT	GO:0030323~respiratory tube development	8	0.108899
GOTERM_BP_FAT	GO:0060541~respiratory system development	8	0.129481
Hypermethylation : Annotation Cluster 5, Enrichment Score: 3.3101
Category	Term	Count	Benjamini
GOTERM_BP_FAT	GO:0048598~embryonic morphogenesis	25	1.5721e-05
GOTERM_BP_FAT	GO:0035295~tube development	20	4.17206e-05
GOTERM_BP_FAT	GO:0048729~tissue morphogenesis	18	4.30599e-05
GOTERM_BP_FAT	GO:0035239~tube morphogenesis	14	0.000233957
GOTERM_BP_FAT	GO:0002009~morphogenesis of an epithelium	10	0.0139804
GOTERM_BP_FAT	GO:0060173~limb development	10	0.0142897
GOTERM_BP_FAT	GO:0048736~appendage development	10	0.0142897
GOTERM_BP_FAT	GO:0048754~branching morphogenesis of a tube	8	0.0190686
GOTERM_BP_FAT	GO:0035113~embryonic appendage morphogenesis	9	0.0203874
GOTERM_BP_FAT	GO:0030326~embryonic limb morphogenesis	9	0.0203874
GOTERM_BP_FAT	GO:0060429~epithelium development	14	0.0293726
GOTERM_BP_FAT	GO:0001763~morphogenesis of a branching structure	8	0.030001
GOTERM_BP_FAT	GO:0035107~appendage morphogenesis	9	0.0348116
GOTERM_BP_FAT	GO:0035108~limb morphogenesis	9	0.0348116
GOTERM_BP_FAT	GO:0060562~epithelial tube morphogenesis	7	0.0714077
GOTERM_BP_FAT	GO:0001657~ureteric bud development	5	0.117767
GOTERM_BP_FAT	GO:0001656~metanephros development	5	0.209543
GOTERM_BP_FAT	GO:0001655~urogenital system development	7	0.313412
GOTERM_BP_FAT	GO:0001759~induction of an organ	3	0.355076
GOTERM_BP_FAT	GO:0001822~kidney development	6	0.455876
GOTERM_BP_FAT	GO:0031128~developmental induction	3	0.521239
GOTERM_BP_FAT	GO:0045168~cell-cell signaling involved in cell fate specification	3	0.521239
GOTERM_BP_FAT	GO:0001658~branching involved in ureteric bud morphogenesis	3	0.591799
GOTERM_BP_FAT	GO:0060675~ureteric bud morphogenesis	3	0.591799
Hypermethylation : Annotation Cluster 6, Enrichment Score: 2.7408
Category	Term	Count	Benjamini
GOTERM_BP_FAT	GO:0051094~positive regulation of developmental process	18	0.00390378
GOTERM_BP_FAT	GO:0045597~positive regulation of cell differentiation	15	0.0135783
GOTERM_BP_FAT	GO:0060284~regulation of cell development	13	0.0343618
GOTERM_BP_FAT	GO:0045666~positive regulation of neuron differentiation	5	0.0459321
GOTERM_BP_FAT	GO:0051960~regulation of nervous system development	11	0.117411
GOTERM_BP_FAT	GO:0050767~regulation of neurogenesis	10	0.130661
GOTERM_BP_FAT	GO:0045664~regulation of neuron differentiation	8	0.272854
GOTERM_BP_FAT	GO:0045596~negative regulation of cell differentiation	9	0.57088
Hypermethylation : Annotation Cluster 7, Enrichment Score: 2.6462
Category	Term	Count	Benjamini
GOTERM_BP_FAT	GO:0048729~tissue morphogenesis	18	4.30599e-05
GOTERM_BP_FAT	GO:0007507~heart development	17	0.000709982
GOTERM_BP_FAT	GO:0007517~muscle organ development	14	0.0197185
GOTERM_BP_FAT	GO:0014706~striated muscle tissue development	10	0.0289487
GOTERM_BP_FAT	GO:0003007~heart morphogenesis	8	0.0283862
GOTERM_BP_FAT	GO:0060537~muscle tissue development	10	0.0353275
GOTERM_BP_FAT	GO:0048738~cardiac muscle tissue development	6	0.125463
GOTERM_BP_FAT	GO:0060415~muscle tissue morphogenesis	4	0.271702
GOTERM_BP_FAT	GO:0055008~cardiac muscle tissue morphogenesis	4	0.271702
GOTERM_BP_FAT	GO:0045823~positive regulation of heart contraction	3	0.381912
GOTERM_BP_FAT	GO:0008016~regulation of heart contraction	5	0.573726
GOTERM_BP_FAT	GO:0055010~ventricular cardiac muscle morphogenesis	3	0.591799
GOTERM_BP_FAT	GO:0007519~skeletal muscle tissue development	4	0.777549
GOTERM_BP_FAT	GO:0060538~skeletal muscle organ development	4	0.777549
Hypermethylation : Annotation Cluster 8, Enrichment Score: 2.538
Category	Term	Count	Benjamini
GOTERM_BP_FAT	GO:0035270~endocrine system development	9	0.00618777
GOTERM_BP_FAT	GO:0031018~endocrine pancreas development	4	0.108883
KEGG_PATHWAY	hsa04950:Maturity onset diabetes of the young	4	0.625817
GOTERM_BP_FAT	GO:0031016~pancreas development	4	0.388332
Hypermethylation : Annotation Cluster 9, Enrichment Score: 2.5341
Category	Term	Count	Benjamini
GOTERM_BP_FAT	GO:0045944~positive regulation of transcription from RNA polymerase II promoter	19	0.0240087
GOTERM_BP_FAT	GO:0010628~positive regulation of gene expression	25	0.0286021
GOTERM_BP_FAT	GO:0006357~regulation of transcription from RNA polymerase II promoter	29	0.0287825
GOTERM_BP_FAT	GO:0010557~positive regulation of macromolecule biosynthetic process	27	0.0280579
GOTERM_BP_FAT	GO:0009891~positive regulation of biosynthetic process	28	0.0302002
GOTERM_BP_FAT	GO:0045941~positive regulation of transcription	24	0.0337188
GOTERM_BP_FAT	GO:0031328~positive regulation of cellular biosynthetic process	27	0.0405978
GOTERM_BP_FAT	GO:0045893~positive regulation of transcription, DNA-dependent	20	0.0883297
GOTERM_BP_FAT	GO:0045935~positive regulation of nucleobase, nucleoside, nucleotide and nucleic acid metabolic process	24	0.0868899
GOTERM_BP_FAT	GO:0051254~positive regulation of RNA metabolic process	20	0.0926011
GOTERM_BP_FAT	GO:0051173~positive regulation of nitrogen compound metabolic process	24	0.109765
GOTERM_BP_FAT	GO:0043193~positive regulation of gene-specific transcription	7	0.159209
GOTERM_BP_FAT	GO:0010604~positive regulation of macromolecule metabolic process	28	0.200834
GOTERM_BP_FAT	GO:0032583~regulation of gene-specific transcription	8	0.276832
GOTERM_BP_FAT	GO:0010552~positive regulation of specific transcription from RNA polymerase II promoter	5	0.351025
GOTERM_BP_FAT	GO:0010551~regulation of specific transcription from RNA polymerase II promoter	6	0.437914
GOTERM_MF_FAT	GO:0016563~transcription activator activity	14	0.714047
Hypomethylation : Annotation Cluster 1, Enrichment Score: 5.0337
Category	Term	Count	Benjamini
SP_PIR_KEYWORDS	spermatogenesis	10	0.000112
GOTERM_BP_FAT	GO:0048610~reproductive cellular process	11	0.000457
GOTERM_BP_FAT	GO:0048232~male gamete generation	14	0.00035
GOTERM_BP_FAT	GO:0007283~spermatogenesis	14	0.00035
GOTERM_BP_FAT	GO:0007281~germ cell development	9	0.000331
GOTERM_BP_FAT	GO:0048609~reproductive process in a multicellular organism	17	0.000252
GOTERM_BP_FAT	GO:0032504~multicellular organism reproduction	17	0.000252
GOTERM_BP_FAT	GO:0007276~gamete generation	15	0.000411
GOTERM_BP_FAT	GO:0019953~sexual reproduction	16	0.000388
GOTERM_BP_FAT	GO:0003006~reproductive developmental process	12	0.000767
GOTERM_BP_FAT	GO:0007286~spermatid development	6	0.00626711
GOTERM_BP_FAT	GO:0048515~spermatid differentiation	6	0.00723478
SP_PIR_KEYWORDS	differentiation	11	0.19216
SP_PIR_KEYWORDS	developmental protein	13	0.583072
Hypomethylation : Annotation Cluster 2, Enrichment Score: 4.0263
Category	Term	Count	Benjamini
UP_SEQ_FEATURE	repeat:ANK 4	10	0.00400102
UP_SEQ_FEATURE	repeat:ANK 5	9	0.00392477
UP_SEQ_FEATURE	repeat:ANK 3	10	0.00680512
INTERPRO	IPR002110:Ankyrin	10	0.0180099
UP_SEQ_FEATURE	repeat:ANK 1	10	0.0194319
UP_SEQ_FEATURE	repeat:ANK 2	10	0.016162
SP_PIR_KEYWORDS	ank repeat	10	0.0125734
SMART	SM00248:ANK	10	0.00746273
UP_SEQ_FEATURE	repeat:ANK 6	6	0.0779166
Hypomethylation : Annotation Cluster 3, Enrichment Score: 3.0147
Category	Term	Count	Benjamini
GOTERM_BP_FAT	GO:0007286~spermatid development	6	0.00626711
GOTERM_BP_FAT	GO:0048515~spermatid differentiation	6	0.00723478
GOTERM_BP_FAT	GO:0006323~DNA packaging	7	0.0207037
GOTERM_BP_FAT	GO:0035092~sperm chromatin condensation	3	0.0215122
GOTERM_BP_FAT	GO:0007289~spermatid nucleus differentiation	3	0.0307703
GOTERM_BP_FAT	GO:0006325~chromatin organization	8	0.626582
GOTERM_BP_FAT	GO:0006997~nucleus organization	3	0.803942
Hypomethylation : Annotation Cluster 4, Enrichment Score: 2.5999
Category	Term	Count	Benjamini
GOTERM_CC_FAT	GO:0033391~chromatoid body	3	0.119361
GOTERM_CC_FAT	GO:0043186~P granule	3	0.0847502
GOTERM_CC_FAT	GO:0060293~germ plasm	3	0.0847502
GOTERM_CC_FAT	GO:0045495~pole plasm	3	0.0847502
GOTERM_CC_FAT	GO:0030529~ribonucleoprotein complex	8	0.735637
Hypomethylation : Annotation Cluster 5, Enrichment Score: 2.0558
Category	Term	Count	Benjamini
SP_PIR_KEYWORDS	meiosis	7	0.000247
GOTERM_BP_FAT	GO:0051327~M phase of meiotic cell cycle	7	0.00949034
GOTERM_BP_FAT	GO:0007126~meiosis	7	0.00949034
GOTERM_BP_FAT	GO:0051321~meiotic cell cycle	7	0.00964594
GOTERM_BP_FAT	GO:0007140~male meiosis	4	0.0311561
GOTERM_BP_FAT	GO:0007128~meiotic prophase I	3	0.144813
GOTERM_BP_FAT	GO:0051324~prophase	3	0.161236
GOTERM_BP_FAT	GO:0007127~meiosis I	4	0.172021
GOTERM_BP_FAT	GO:0000279~M phase	8	0.435609
GOTERM_BP_FAT	GO:0022403~cell cycle phase	8	0.711733
GOTERM_BP_FAT	GO:0022402~cell cycle process	8	0.938552
GOTERM_BP_FAT	GO:0051301~cell division	4	0.993306
GOTERM_BP_FAT	GO:0007049~cell cycle	8	0.993157
SP_PIR_KEYWORDS	cell division	3	0.996663
SP_PIR_KEYWORDS	cell cycle	4	0.997664
GOTERM_BP_FAT	GO:0006259~DNA metabolic process	4	0.999939
