# Supplementary material for: A Novel Method for Identification and Quantification of Consistently Differentially Methylated Regions
Source: PLoS One. 2014 May 12;9(5):e97513. doi: 10.1371/journal.pone.0097513 (PMC4018258; doi:10.1371/journal.pone.0097513)
Supplement: Table S3 — DAVID annotation in human tissues. DAVID Functional Annotation Cluster Analysis of 1,051 genes that were close to DMRs found in human tissues. (XLSX) [file pone.0097513.s012.xlsx]

## Sheet: t2t_17C8096C81281344397214128
Annotation Cluster 1	Enrichment Score: 12.431318456339868
Category	Term	Count	Benjamini
UP_SEQ_FEATURE	DNA-binding region:Homeobox	45	3.81942e-14
SP_PIR_KEYWORDS	developmental protein	98	1.14797e-13
INTERPRO	IPR017970:Homeobox, conserved site	47	1.10791e-11
SP_PIR_KEYWORDS	Homeobox	47	2.12375e-12
INTERPRO	IPR001356:Homeobox	47	9.23261e-12
INTERPRO	IPR012287:Homeodomain-related	46	4.43166e-11
SMART	SM00389:HOX	47	1.52808e-10
GOTERM_MF_FAT	GO:0043565~sequence-specific DNA binding	77	1.20864e-08
GOTERM_MF_FAT	GO:0003700~transcription factor activity	97	7.1437e-06
GOTERM_MF_FAT	GO:0030528~transcription regulator activity	127	0.000379083
Annotation Cluster 2	Enrichment Score: 6.700813968870435
Category	Term	Count	Benjamini
GOTERM_BP_FAT	GO:0030182~neuron differentiation	62	6.04721e-08
GOTERM_BP_FAT	GO:0048667~cell morphogenesis involved in neuron differentiation	35	9.81645e-06
GOTERM_BP_FAT	GO:0048666~neuron development	47	8.86415e-06
GOTERM_BP_FAT	GO:0048812~neuron projection morphogenesis	35	9.14639e-06
GOTERM_BP_FAT	GO:0007409~axonogenesis	33	8.22646e-06
GOTERM_BP_FAT	GO:0031175~neuron projection development	39	8.12323e-06
GOTERM_BP_FAT	GO:0030030~cell projection organization	47	3.8641e-05
GOTERM_BP_FAT	GO:0000904~cell morphogenesis involved in differentiation	36	4.12301e-05
GOTERM_BP_FAT	GO:0032990~cell part morphogenesis	37	4.25844e-05
GOTERM_BP_FAT	GO:0048858~cell projection morphogenesis	36	4.02134e-05
GOTERM_BP_FAT	GO:0000902~cell morphogenesis	41	0.00189987
GOTERM_BP_FAT	GO:0007411~axon guidance	19	0.00236146
GOTERM_BP_FAT	GO:0006928~cell motion	49	0.0039871
GOTERM_BP_FAT	GO:0032989~cellular component morphogenesis	42	0.00791929
Annotation Cluster 3	Enrichment Score: 6.212535148101272
Category	Term	Count	Benjamini
GOTERM_BP_FAT	GO:0009792~embryonic development ending in birth or egg hatching	47	1.38859e-05
GOTERM_BP_FAT	GO:0003002~regionalization	34	1.01822e-05
GOTERM_BP_FAT	GO:0043009~chordate embryonic development	46	1.0037e-05
GOTERM_BP_FAT	GO:0048568~embryonic organ development	30	2.05883e-05
GOTERM_BP_FAT	GO:0007389~pattern specification process	39	2.08885e-05
GOTERM_BP_FAT	GO:0048598~embryonic morphogenesis	42	3.55174e-05
GOTERM_BP_FAT	GO:0009952~anterior/posterior pattern formation	26	4.04797e-05
GOTERM_BP_FAT	GO:0048562~embryonic organ morphogenesis	25	4.1958e-05
GOTERM_BP_FAT	GO:0001501~skeletal system development	42	6.35558e-05
GOTERM_BP_FAT	GO:0048706~embryonic skeletal system development	17	0.00050928
GOTERM_BP_FAT	GO:0048704~embryonic skeletal system morphogenesis	14	0.00128875
GOTERM_BP_FAT	GO:0048705~skeletal system morphogenesis	18	0.0118258
GOTERM_BP_FAT	GO:0001701~in utero embryonic development	19	0.224971
Annotation Cluster 4	Enrichment Score: 5.920332560285035
Category	Term	Count	Benjamini
GOTERM_MF_FAT	GO:0043565~sequence-specific DNA binding	77	1.20864e-08
SP_PIR_KEYWORDS	dna-binding	154	3.59127e-07
GOTERM_MF_FAT	GO:0003700~transcription factor activity	97	7.1437e-06
SP_PIR_KEYWORDS	transcription regulation	152	0.000134864
GOTERM_BP_FAT	GO:0051252~regulation of RNA metabolic process	147	0.00016509
GOTERM_MF_FAT	GO:0030528~transcription regulator activity	127	0.000379083
GOTERM_BP_FAT	GO:0006355~regulation of transcription, DNA-dependent	140	0.00121318
SP_PIR_KEYWORDS	Transcription	149	0.00100045
GOTERM_BP_FAT	GO:0045449~regulation of transcription	190	0.00234308
SP_PIR_KEYWORDS	nucleus	272	0.00224349
GOTERM_MF_FAT	GO:0003677~DNA binding	168	0.0351015
GOTERM_BP_FAT	GO:0006350~transcription	149	0.0487908
Annotation Cluster 5	Enrichment Score: 4.021130104386893
Category	Term	Count	Benjamini
GOTERM_BP_FAT	GO:0016477~cell migration	34	0.00266366
GOTERM_BP_FAT	GO:0006928~cell motion	49	0.0039871
GOTERM_BP_FAT	GO:0001764~neuron migration	13	0.0145401
GOTERM_BP_FAT	GO:0051674~localization of cell	34	0.0166322
GOTERM_BP_FAT	GO:0048870~cell motility	34	0.0166322
Annotation Cluster 6	Enrichment Score: 3.9917737405524227
Category	Term	Count	Benjamini
GOTERM_CC_FAT	GO:0043005~neuron projection	43	3.70326e-05
GOTERM_CC_FAT	GO:0030425~dendrite	20	0.083115
GOTERM_CC_FAT	GO:0042995~cell projection	55	0.116191
GOTERM_CC_FAT	GO:0043025~cell soma	19	0.146023
Annotation Cluster 7	Enrichment Score: 3.2239371527714953
Category	Term	Count	Benjamini
GOTERM_BP_FAT	GO:0045165~cell fate commitment	21	0.00749467
GOTERM_BP_FAT	GO:0048663~neuron fate commitment	10	0.0274493
GOTERM_BP_FAT	GO:0001708~cell fate specification	9	0.188128
Annotation Cluster 8	Enrichment Score: 3.0857773051487443
Category	Term	Count	Benjamini
SP_PIR_KEYWORDS	cell adhesion	45	0.000529148
UP_SEQ_FEATURE	domain:Cadherin 1	16	0.142283
UP_SEQ_FEATURE	domain:Cadherin 2	16	0.142283
UP_SEQ_FEATURE	domain:Cadherin 5	15	0.135027
INTERPRO	IPR002126:Cadherin	16	0.197064
GOTERM_BP_FAT	GO:0016337~cell-cell adhesion	30	0.0449416
UP_SEQ_FEATURE	domain:Cadherin 3	15	0.165987
UP_SEQ_FEATURE	domain:Cadherin 4	15	0.165987
GOTERM_BP_FAT	GO:0007155~cell adhesion	59	0.0646559
GOTERM_BP_FAT	GO:0022610~biological adhesion	59	0.0651704
SMART	SM00112:CA	16	0.238251
GOTERM_BP_FAT	GO:0007156~homophilic cell adhesion	17	0.0937165
UP_SEQ_FEATURE	domain:Cadherin 6	11	0.399376
INTERPRO	IPR013164:Cadherin, N-terminal	8	0.85841
Annotation Cluster 9	Enrichment Score: 3.0765843637138124
Category	Term	Count	Benjamini
GOTERM_BP_FAT	GO:0048706~embryonic skeletal system development	17	0.00050928
GOTERM_BP_FAT	GO:0048704~embryonic skeletal system morphogenesis	14	0.00128875
UP_SEQ_FEATURE	short sequence motif:Antp-type hexapeptide	7	0.179207
INTERPRO	IPR001827:Homeobox protein, antennapedia type, conserved site	7	0.270628
GOTERM_BP_FAT	GO:0021546~rhombomere development	3	0.588187
INTERPRO	IPR017995:Homeobox protein, antennapedia type	3	0.975905
Annotation Cluster 10	Enrichment Score: 3.068040642596184
Category	Term	Count	Benjamini
GOTERM_BP_FAT	GO:0007268~synaptic transmission	35	0.00495483
GOTERM_BP_FAT	GO:0007267~cell-cell signaling	57	0.00775832
GOTERM_BP_FAT	GO:0019226~transmission of nerve impulse	37	0.0196852
GOTERM_BP_FAT	GO:0050877~neurological system process	69	0.985811
Annotation Cluster 11	Enrichment Score: 2.654555947322468
Category	Term	Count	Benjamini
GOTERM_BP_FAT	GO:0006357~regulation of transcription from RNA polymerase II promoter	62	0.0461736
GOTERM_BP_FAT	GO:0045944~positive regulation of transcription from RNA polymerase II promoter	37	0.0469495
GOTERM_BP_FAT	GO:0045893~positive regulation of transcription, DNA-dependent	44	0.0594636
GOTERM_BP_FAT	GO:0051254~positive regulation of RNA metabolic process	44	0.0645303
GOTERM_BP_FAT	GO:0045941~positive regulation of transcription	49	0.0826914
GOTERM_BP_FAT	GO:0031328~positive regulation of cellular biosynthetic process	57	0.0887067
GOTERM_BP_FAT	GO:0010604~positive regulation of macromolecule metabolic process	68	0.0981101
GOTERM_BP_FAT	GO:0009891~positive regulation of biosynthetic process	57	0.109575
GOTERM_BP_FAT	GO:0010557~positive regulation of macromolecule biosynthetic process	54	0.119349
GOTERM_BP_FAT	GO:0010628~positive regulation of gene expression	49	0.128244
GOTERM_BP_FAT	GO:0045935~positive regulation of nucleobase, nucleoside, nucleotide and nucleic acid metabolic process	51	0.170007
GOTERM_BP_FAT	GO:0051173~positive regulation of nitrogen compound metabolic process	52	0.186536
Annotation Cluster 12	Enrichment Score: 2.4641920819529983
Category	Term	Count	Benjamini
GOTERM_BP_FAT	GO:0021510~spinal cord development	10	0.0172795
GOTERM_BP_FAT	GO:0021515~cell differentiation in spinal cord	8	0.0218713
GOTERM_BP_FAT	GO:0048663~neuron fate commitment	10	0.0274493
GOTERM_BP_FAT	GO:0048665~neuron fate specification	5	0.211526
GOTERM_BP_FAT	GO:0021517~ventral spinal cord development	4	0.549088
GOTERM_BP_FAT	GO:0021522~spinal cord motor neuron differentiation	3	0.854088
Annotation Cluster 13	Enrichment Score: 2.4457186816190277
Category	Term	Count	Benjamini
UP_SEQ_FEATURE	repeat:BNR 3	5	0.179898
UP_SEQ_FEATURE	repeat:BNR 2	5	0.211702
UP_SEQ_FEATURE	repeat:BNR 1	5	0.211702
UP_SEQ_FEATURE	repeat:BNR 5	4	0.331984
UP_SEQ_FEATURE	repeat:BNR 4	4	0.415235
INTERPRO	IPR006581:VPS10	3	0.778386
SMART	SM00602:VPS10	3	0.63073
Annotation Cluster 14	Enrichment Score: 2.2517459025882367
Category	Term	Count	Benjamini
GOTERM_BP_FAT	GO:0007613~memory	9	0.0595553
GOTERM_BP_FAT	GO:0007611~learning or memory	15	0.114395
GOTERM_BP_FAT	GO:0007612~learning	8	0.549782
Annotation Cluster 15	Enrichment Score: 2.23216370124919
Category	Term	Count	Benjamini
GOTERM_BP_FAT	GO:0021915~neural tube development	12	0.0612017
GOTERM_BP_FAT	GO:0009953~dorsal/ventral pattern formation	11	0.068553
GOTERM_BP_FAT	GO:0021532~neural tube patterning	4	0.774066
Annotation Cluster 16	Enrichment Score: 2.1894010610212087
Category	Term	Count	Benjamini
UP_SEQ_FEATURE	compositionally biased region:Gln/Pro-rich (transactivation domain)	4	0.170384
PIR_SUPERFAMILY	PIRSF005097:transcription factor AP-2	4	0.439195
INTERPRO	IPR013854:Transcription factor AP-2, C-terminal	4	0.244491
INTERPRO	IPR004979:Transcription factor AP-2	4	0.244491
UP_SEQ_FEATURE	region of interest:H-S-H (helix-span-helix), dimerization	3	0.699758
UP_SEQ_FEATURE	short sequence motif:WW-binding	3	0.945201
UP_SEQ_FEATURE	cross-link:Glycyl lysine isopeptide (Lys-Gly) (interchain with G-Cter in SUMO)	7	0.9996
Annotation Cluster 17	Enrichment Score: 2.0875622714309428
Category	Term	Count	Benjamini
GOTERM_BP_FAT	GO:0048736~appendage development	15	0.0691323
GOTERM_BP_FAT	GO:0060173~limb development	15	0.0691323
GOTERM_BP_FAT	GO:0030326~embryonic limb morphogenesis	13	0.110373
GOTERM_BP_FAT	GO:0035113~embryonic appendage morphogenesis	13	0.110373
GOTERM_BP_FAT	GO:0035108~limb morphogenesis	13	0.22329
GOTERM_BP_FAT	GO:0035107~appendage morphogenesis	13	0.22329
GOTERM_BP_FAT	GO:0035115~embryonic forelimb morphogenesis	5	0.358623
GOTERM_BP_FAT	GO:0035136~forelimb morphogenesis	5	0.466163
GOTERM_BP_FAT	GO:0035137~hindlimb morphogenesis	4	0.868273
Annotation Cluster 18	Enrichment Score: 2.058727046725687
Category	Term	Count	Benjamini
SP_PIR_KEYWORDS	ionic channel	36	0.0011137
SP_PIR_KEYWORDS	voltage-gated channel	20	0.0123134
GOTERM_MF_FAT	GO:0005216~ion channel activity	39	0.0740193
GOTERM_MF_FAT	GO:0022836~gated channel activity	33	0.0766414
SP_PIR_KEYWORDS	potassium channel	13	0.0266836
UP_SEQ_FEATURE	short sequence motif:Selectivity filter	11	0.169246
SP_PIR_KEYWORDS	potassium	17	0.0298156
GOTERM_MF_FAT	GO:0022838~substrate specific channel activity	39	0.094014
GOTERM_MF_FAT	GO:0015267~channel activity	40	0.083733
SP_PIR_KEYWORDS	potassium transport	16	0.0301413
INTERPRO	IPR005821:Ion transport	16	0.192225
GOTERM_MF_FAT	GO:0022803~passive transmembrane transporter activity	40	0.0785956
INTERPRO	IPR003091:Voltage-dependent potassium channel	8	0.236643
GOTERM_MF_FAT	GO:0030955~potassium ion binding	17	0.160211
GOTERM_MF_FAT	GO:0022832~voltage-gated channel activity	22	0.203907
GOTERM_MF_FAT	GO:0005244~voltage-gated ion channel activity	22	0.203907
GOTERM_MF_FAT	GO:0022843~voltage-gated cation channel activity	18	0.203392
SP_PIR_KEYWORDS	ion transport	46	0.112107
GOTERM_CC_FAT	GO:0034702~ion channel complex	21	0.18852
GOTERM_MF_FAT	GO:0005261~cation channel activity	27	0.288873
GOTERM_CC_FAT	GO:0034703~cation channel complex	15	0.266768
GOTERM_MF_FAT	GO:0031420~alkali metal ion binding	23	0.300271
GOTERM_MF_FAT	GO:0046873~metal ion transmembrane transporter activity	30	0.31012
GOTERM_MF_FAT	GO:0005249~voltage-gated potassium channel activity	13	0.309369
GOTERM_MF_FAT	GO:0022834~ligand-gated channel activity	15	0.338217
GOTERM_MF_FAT	GO:0015276~ligand-gated ion channel activity	15	0.338217
GOTERM_CC_FAT	GO:0034705~potassium channel complex	11	0.305966
GOTERM_CC_FAT	GO:0008076~voltage-gated potassium channel complex	11	0.305966
INTERPRO	IPR003968:Potassium channel, voltage dependent, Kv	6	0.661509
GOTERM_MF_FAT	GO:0005267~potassium channel activity	15	0.415621
SP_PIR_KEYWORDS	transport	106	0.26547
GOTERM_BP_FAT	GO:0006813~potassium ion transport	16	0.469937
PIR_SUPERFAMILY	PIRSF002449:potassium voltage-gated channel, alpha subunit, subfamilies A/C/D/F/G/S	4	0.995905
GOTERM_BP_FAT	GO:0030001~metal ion transport	34	0.724487
GOTERM_BP_FAT	GO:0006811~ion transport	52	0.764106
GOTERM_BP_FAT	GO:0015672~monovalent inorganic cation transport	24	0.791726
INTERPRO	IPR003131:Potassium channel, voltage dependent, Kv, tetramerisation	6	0.977702
UP_SEQ_FEATURE	region of interest:Segment H5 (pore-forming)	4	0.994519
GOTERM_BP_FAT	GO:0006812~cation transport	36	0.911721
INTERPRO	IPR011333:BTB/POZ fold	10	0.999989
GOTERM_BP_FAT	GO:0055085~transmembrane transport	31	0.996855
INTERPRO	IPR000210:BTB/POZ-like	9	0.999999
SMART	SM00225:BTB	9	0.999465
INTERPRO	IPR013069:BTB/POZ	3	1
Annotation Cluster 19	Enrichment Score: 1.9526006716161715
Category	Term	Count	Benjamini
INTERPRO	IPR006210:EGF-like	22	0.285615
UP_SEQ_FEATURE	domain:EGF-like 1	15	0.38411
INTERPRO	IPR013032:EGF-like region, conserved site	28	0.372232
SP_PIR_KEYWORDS	egf-like domain	22	0.161602
SMART	SM00181:EGF	22	0.482208
UP_SEQ_FEATURE	domain:EGF-like 3	10	0.706388
INTERPRO	IPR000742:EGF-like, type 3	19	0.706052
UP_SEQ_FEATURE	domain:EGF-like 4	8	0.830456
UP_SEQ_FEATURE	domain:EGF-like 2	10	0.854031
INTERPRO	IPR006209:EGF	13	0.867072
Annotation Cluster 20	Enrichment Score: 1.898856898158419
Category	Term	Count	Benjamini
GOTERM_BP_FAT	GO:0045761~regulation of adenylate cyclase activity	15	0.0470603
GOTERM_BP_FAT	GO:0031279~regulation of cyclase activity	15	0.0588289
GOTERM_BP_FAT	GO:0051339~regulation of lyase activity	15	0.0663312
GOTERM_BP_FAT	GO:0030817~regulation of cAMP biosynthetic process	15	0.0663312
GOTERM_BP_FAT	GO:0019932~second-messenger-mediated signaling	26	0.0661116
GOTERM_BP_FAT	GO:0030814~regulation of cAMP metabolic process	15	0.0691323
GOTERM_BP_FAT	GO:0006140~regulation of nucleotide metabolic process	16	0.0769213
GOTERM_BP_FAT	GO:0030802~regulation of cyclic nucleotide biosynthetic process	15	0.109658
GOTERM_BP_FAT	GO:0030808~regulation of nucleotide biosynthetic process	15	0.109658
GOTERM_BP_FAT	GO:0030799~regulation of cyclic nucleotide metabolic process	15	0.128816
GOTERM_BP_FAT	GO:0007187~G-protein signaling, coupled to cyclic nucleotide second messenger	14	0.260083
GOTERM_BP_FAT	GO:0007188~G-protein signaling, coupled to cAMP nucleotide second messenger	11	0.359665
GOTERM_BP_FAT	GO:0019935~cyclic-nucleotide-mediated signaling	14	0.444824
GOTERM_BP_FAT	GO:0007194~negative regulation of adenylate cyclase activity	8	0.46717
GOTERM_BP_FAT	GO:0007190~activation of adenylate cyclase activity	8	0.46717
GOTERM_BP_FAT	GO:0051350~negative regulation of lyase activity	8	0.46717
GOTERM_BP_FAT	GO:0031280~negative regulation of cyclase activity	8	0.46717
GOTERM_BP_FAT	GO:0045762~positive regulation of adenylate cyclase activity	8	0.483397
GOTERM_BP_FAT	GO:0031281~positive regulation of cyclase activity	8	0.504001
GOTERM_BP_FAT	GO:0019933~cAMP-mediated signaling	11	0.503366
GOTERM_BP_FAT	GO:0051349~positive regulation of lyase activity	8	0.529748
GOTERM_BP_FAT	GO:0007189~activation of adenylate cyclase activity by G-protein signaling pathway	6	0.659978
GOTERM_BP_FAT	GO:0010579~positive regulation of adenylate cyclase activity by G-protein signaling pathway	6	0.659978
GOTERM_BP_FAT	GO:0010578~regulation of adenylate cyclase activity involved in G-protein signaling	6	0.659978
GOTERM_BP_FAT	GO:0043086~negative regulation of catalytic activity	21	0.824387
GOTERM_BP_FAT	GO:0007193~inhibition of adenylate cyclase activity by G-protein signaling	4	0.973003
